# Supplementary material for: A Nomogram Based on Preoperative Lab Tests, BMI, ICG-R15, and EHBF for the Prediction of Post-Hepatectomy Liver Failure in Patients with Hepatocellular Carcinoma
Source: J Clin Med. 2022 Dec 31;12(1):324. doi: 10.3390/jcm12010324 (PMC9821206; doi:10.3390/jcm12010324)
Supplement: Supplementary file 1 [file jcm-12-00324-s001.zip]

Archive with 1 entries (1 files):
- jcm-2041892-supplementary.pdf
